# Supplementary material for: Striving for Perfection: How Stable Is Orthodontic Treatment When Excellent Outcomes Are Achieved? A 9-Year Post-Treatment Retrospective Study
Source: J Clin Med. 2023 Dec 14;12(24):7692. doi: 10.3390/jcm12247692 (PMC10743821; doi:10.3390/jcm12247692)
Supplement: Supplementary file 1 [file jcm-12-07692-s001.zip]

Archive with 1 entries (1 files):
- jcm-2733427-supplementary.pdf
